# Supplementary material for: The chain-mediating role of caregiver burden and illness uncertainty between social support and preparedness among family caregivers of spinal cord injury patients
Source: PLoS One. 2026 Jun 15;21(6):e0351067. doi: 10.1371/journal.pone.0351067 (PMC13268188; doi:10.1371/journal.pone.0351067)
Supplement: S1 Data — (XLSX) [file pone.0351067.s001.xlsx]

## Sheet: Raw data
ID	Monthly household income	Education level	Relationship with patients	Health status	Care hours	Operating state	Medical insurance	Similar care experiences	Co-caregiver	Patient's gender	Degree of patient dependence	ASIA classification	Objective support	Subjective support	Support utilisation	SSRS	Uncertainties	Lack of clarification	Lack of information	Unpredictable	MUIS-FM	Personal burden	Burden of responsibility	ZBI	CPS	Age of carer	Patient's age
1	4	4	1	2	1	1	1	0	0	1	2	2	8	20	9	37	33	21	11	10	75	35	18	56	12	31	57
2	4	4	1	2	4	1	0	0	2	1	3	3	7	28	12	47	35	23	17	12	87	27	14	46	13	40	67
3	4	2	4	2	1	0	0	1	0	2	1	1	11	25	7	43	35	27	18	14	94	13	6	19	12	32	54
4	4	2	2	1	2	1	1	1	1	1	3	3	8	23	8	39	41	29	15	7	92	30	15	49	17	39	72
5	4	4	4	2	2	1	1	0	2	1	2	2	9	20	6	35	38	22	16	11	87	27	11	41	11	47	75
6	3	4	4	1	3	0	1	0	1	2	3	3	10	27	12	49	37	20	14	11	82	43	14	68	12	37	61
7	2	2	3	1	3	0	1	0	2	1	3	2	6	21	6	33	51	34	23	18	126	41	24	75	7	60	35
8	3	4	4	2	1	1	1	0	0	1	3	3	4	16	6	26	41	27	16	11	95	13	6	19	18	28	56
9	4	4	4	2	2	1	1	0	2	1	3	3	9	24	6	39	43	27	16	12	98	32	13	50	12	30	56
10	4	1	4	2	2	1	1	0	1	2	4	4	5	15	7	27	34	20	14	11	79	28	15	45	11	48	75
11	4	4	1	2	1	0	0	0	2	2	2	2	7	27	6	40	39	22	12	10	83	34	10	49	15	34	57
12	4	4	1	2	3	1	1	0	1	1	3	3	8	21	8	37	26	19	14	6	65	26	15	45	30	56	83
13	1	1	2	2	2	1	1	0	1	1	2	2	8	21	5	34	51	22	19	18	110	30	18	51	7	45	44
14	3	4	4	2	1	1	1	0	0	1	3	3	10	15	6	31	30	8	7	9	54	32	15	50	17	31	57
15	2	3	2	1	2	1	1	0	1	1	2	2	12	27	9	48	28	18	12	11	69	7	15	25	11	52	54
16	3	2	3	1	3	0	1	0	1	2	3	2	5	19	7	31	40	22	13	11	86	35	8	45	22	60	36
17	3	1	4	2	3	1	0	1	0	1	3	3	8	16	7	31	26	8	6	14	54	25	7	34	11	30	63
18	2	3	4	2	4	0	1	0	1	1	4	4	10	17	7	34	31	19	13	12	75	42	21	65	0	55	50
19	1	2	2	2	3	0	1	0	1	1	3	3	12	26	7	45	34	22	13	11	80	31	13	48	11	65	66
20	4	1	1	2	2	1	0	0	2	2	2	2	9	13	6	28	35	21	15	12	83	22	8	30	9	27	48
21	4	4	1	2	2	1	1	0	2	2	2	2	7	23	8	38	53	33	21	10	117	26	12	43	16	32	59
22	4	1	1	2	1	1	1	0	1	1	1	1	14	26	6	46	38	29	16	11	94	28	14	45	15	40	63
23	4	4	1	2	4	1	1	0	1	2	4	4	8	19	7	34	36	22	12	13	83	39	14	57	19	39	59
24	4	4	2	2	1	1	0	1	1	1	2	1	10	24	7	41	35	25	16	11	87	31	15	51	14	50	51
25	4	4	2	2	1	1	0	0	0	2	3	1	8	20	4	32	33	18	17	11	79	19	8	32	11	50	49
26	4	2	1	2	4	1	1	0	0	1	3	3	8	18	4	30	33	25	12	12	82	22	7	29	9	31	65
27	4	4	1	2	2	1	1	0	2	2	1	1	11	23	8	42	33	15	16	15	79	28	11	40	30	32	57
28	4	4	1	2	1	1	1	0	1	2	2	2	10	20	7	37	46	30	18	15	109	33	15	53	12	40	71
29	4	3	1	2	2	1	0	0	0	1	4	4	9	15	5	29	44	20	13	11	88	26	16	43	11	48	79
30	4	4	1	2	2	1	1	0	0	2	2	4	10	25	7	42	34	19	13	13	79	27	10	38	8	45	72
31	4	4	1	2	1	1	1	0	1	2	3	3	7	25	7	39	28	15	11	8	62	32	12	46	11	37	61
32	3	4	1	2	3	1	0	0	2	1	2	2	9	19	6	34	40	28	13	8	89	30	20	56	17	43	73
33	2	2	2	1	3	0	0	0	1	1	3	3	13	27	6	46	41	27	14	6	88	28	18	50	13	46	44
34	3	3	1	2	2	1	0	1	2	1	3	3	10	25	6	41	43	17	12	9	81	12	0	13	14	50	76
35	4	4	1	2	1	1	0	0	0	1	3	3	11	17	6	34	44	21	12	12	89	16	9	27	9	33	66
36	4	4	1	1	3	1	1	0	1	2	2	2	10	14	6	30	49	31	19	16	115	31	9	43	11	36	63
37	4	4	4	2	2	1	1	0	0	1	1	1	7	30	11	48	27	18	14	14	73	30	16	47	18	35	39
38	1	1	2	2	1	1	0	0	0	2	2	4	11	20	8	39	40	21	18	13	92	27	17	50	0	52	51
39	4	2	4	2	2	1	1	1	1	1	4	4	11	30	9	50	59	35	21	17	132	28	15	44	12	48	53
40	4	1	2	1	4	1	1	0	2	1	3	3	7	29	7	43	41	23	14	9	87	48	24	84	8	55	56
41	4	3	3	1	4	1	1	1	1	1	2	2	3	23	3	29	36	24	13	12	85	0	9	10	21	64	42
42	4	3	1	2	2	1	1	0	2	2	3	2	4	11	5	20	40	26	17	14	97	28	18	48	8	34	57
43	3	3	3	2	3	1	0	1	0	2	1	1	9	23	10	42	35	25	13	13	86	27	16	47	11	45	19
44	4	4	1	2	1	1	0	0	0	2	3	3	7	20	7	34	37	24	14	11	86	25	13	43	7	38	61
45	1	2	4	2	1	0	0	0	2	1	3	3	6	16	8	30	34	20	13	12	79	21	11	33	7	52	49
46	2	4	1	2	2	1	0	0	0	1	4	4	6	17	6	29	47	28	17	14	106	24	13	40	8	28	51
47	3	4	2	2	4	1	1	0	2	1	3	3	6	31	11	48	34	25	16	13	88	28	9	37	13	45	44
48	3	1	2	2	4	0	1	0	1	2	2	2	9	25	10	44	49	28	14	10	101	25	18	46	18	50	51
49	4	4	1	2	1	1	1	0	0	1	3	3	6	10	3	19	47	27	14	14	102	32	16	54	16	48	69
50	4	4	2	1	3	1	1	0	1	2	2	2	4	10	4	18	42	27	12	8	89	35	18	59	19	55	54
51	4	3	2	1	2	1	1	0	0	2	3	3	10	15	7	32	37	25	14	10	86	35	22	65	6	55	51
52	4	4	4	2	2	0	1	0	2	1	1	1	14	28	9	51	33	25	13	10	81	24	12	39	27	20	68
53	4	4	1	2	3	1	0	0	0	2	4	1	9	18	6	33	40	22	17	11	90	46	24	81	9	50	78
54	2	3	1	2	1	1	1	1	2	2	3	3	11	26	6	43	39	26	16	12	93	30	14	50	9	43	77
55	3	2	1	2	3	0	0	0	0	2	2	2	5	16	6	27	33	21	13	10	77	32	18	55	19	38	59
56	2	2	1	2	2	0	1	0	0	1	4	3	8	16	3	27	39	24	14	13	90	33	19	56	5	33	56
57	3	3	1	2	4	1	1	0	0	1	3	3	8	23	5	36	32	23	12	7	74	27	14	43	8	50	72
58	4	2	4	1	2	1	1	0	1	1	1	1	7	20	9	36	38	24	15	10	87	17	9	27	14	48	58
59	3	3	2	2	4	0	1	0	0	1	2	2	8	23	9	40	35	21	14	14	84	21	8	34	19	56	59
60	4	2	1	2	4	1	1	0	2	2	3	4	6	24	6	36	37	24	13	11	85	30	16	48	19	35	58
61	4	3	1	2	3	1	0	1	2	2	3	3	11	31	8	50	37	25	14	12	88	22	10	34	23	32	51
62	4	2	1	2	3	1	1	0	0	1	3	3	9	18	5	32	35	25	13	11	84	28	16	49	19	42	68
63	1	2	1	1	3	0	0	0	0	1	3	3	10	19	6	35	36	26	13	14	89	27	15	48	11	60	81
64	3	3	1	2	4	1	0	1	2	2	4	4	10	28	12	50	32	15	10	10	67	27	15	48	20	27	49
65	4	4	4	2	4	1	1	1	1	2	1	1	9	20	8	37	22	9	7	18	56	20	6	26	28	45	47
66	4	4	1	2	4	1	1	0	2	1	2	2	11	26	10	47	32	21	12	9	74	34	1	36	19	25	48
67	4	4	4	2	4	1	0	0	2	1	2	2	6	20	12	38	46	17	10	6	79	35	16	57	19	40	59
68	4	4	1	2	4	1	0	1	2	1	1	1	4	27	6	37	28	15	12	14	69	22	9	35	29	35	58
69	3	2	2	1	2	0	1	0	1	1	3	3	12	32	7	51	37	21	16	14	88	20	0	20	20	59	59
70	2	4	2	1	4	0	1	0	1	1	2	2	10	25	7	42	39	28	17	12	96	30	8	39	19	40	43
71	1	2	1	2	4	0	1	0	0	1	2	2	6	19	5	30	33	27	18	14	92	41	21	70	2	45	71
72	4	3	1	2	3	1	1	0	0	1	3	3	14	25	7	46	23	11	14	13	61	12	1	13	19	36	66
73	2	2	1	1	3	0	1	0	1	1	2	2	7	21	7	35	38	25	14	10	87	27	13	42	11	40	67
74	2	2	2	1	3	0	0	0	1	1	1	1	7	21	7	35	38	25	14	10	87	24	12	39	11	47	49
75	4	4	1	2	1	1	1	0	1	1	1	1	15	31	12	58	29	16	12	10	67	0	9	12	32	32	56
76	4	4	1	2	4	0	1	0	1	2	3	3	10	24	8	42	32	17	13	11	73	43	20	75	17	50	71
77	4	3	4	1	2	0	1	0	0	1	2	2	7	21	4	32	44	23	16	11	94	30	15	51	17	60	73
78	2	3	2	2	4	1	1	0	0	1	1	1	6	18	5	29	38	22	11	12	83	35	9	49	19	36	41
79	4	3	1	1	4	1	1	1	1	2	2	1	6	17	5	28	36	25	12	13	86	27	14	47	17	49	72
80	3	3	1	2	4	1	1	0	0	1	1	1	14	26	6	46	37	21	14	14	86	26	14	46	19	35	57
81	4	4	4	2	4	1	1	0	1	1	2	2	12	18	9	39	39	23	16	13	91	43	6	52	19	35	64
82	2	3	1	2	3	1	1	0	0	2	2	2	6	20	7	33	30	16	11	12	69	33	19	59	17	37	64
83	4	2	4	2	4	0	0	1	0	2	3	3	4	29	5	38	38	20	14	12	84	31	14	45	19	55	50
84	4	4	1	1	1	1	1	1	2	2	3	3	10	27	11	48	27	17	13	12	69	28	16	50	19	43	65
85	3	4	1	2	1	1	0	0	2	2	2	2	11	28	5	44	43	26	17	12	98	21	6	27	21	35	57
86	2	2	4	1	3	1	0	0	0	1	4	4	5	21	4	30	45	32	13	8	98	41	21	70	5	53	71
87	2	2	1	2	4	1	0	0	2	1	2	2	6	29	12	47	37	21	15	13	86	16	3	20	19	42	64
88	1	1	1	1	3	0	1	0	0	1	2	2	10	26	6	42	34	16	12	10	72	20	9	29	14	39	62
89	3	1	2	2	4	1	0	0	2	1	3	3	5	21	3	29	31	21	13	13	78	34	19	59	17	57	55
90	3	4	4	2	3	1	1	1	0	1	3	2	6	29	12	47	37	21	13	10	81	31	8	42	19	55	78
91	1	3	2	2	4	0	0	0	0	1	3	3	8	27	8	43	34	19	12	12	77	32	14	50	17	38	38
92	2	2	4	2	3	1	1	1	0	1	2	2	9	22	8	39	34	24	11	11	80	21	18	41	16	53	75
93	4	4	1	2	1	1	1	0	1	1	3	3	9	22	8	39	26	15	8	8	57	16	1	18	16	45	76
94	3	3	1	2	4	1	0	0	2	1	3	3	9	22	8	39	38	23	13	11	85	29	14	44	19	33	56
95	3	3	1	2	4	1	0	0	2	1	4	4	18	32	9	59	33	22	12	14	81	27	17	51	17	37	59
96	4	3	2	2	3	1	0	1	1	1	3	3	10	17	6	33	36	26	14	12	88	27	18	52	18	55	56
97	3	3	1	1	2	0	1	0	2	1	2	2	8	17	5	30	36	26	13	9	84	27	17	51	14	45	72
98	4	4	1	2	1	1	0	0	1	2	2	2	8	17	5	30	33	21	12	14	80	36	18	57	18	32	56
99	4	2	3	2	4	1	0	1	0	2	2	1	6	32	12	50	26	15	10	10	61	24	14	42	20	45	18
100	4	2	1	2	2	1	1	1	1	1	3	3	6	19	5	30	37	25	14	12	88	25	14	45	17	42	67
101	4	3	2	2	4	1	1	0	1	1	1	1	8	20	5	33	38	22	13	12	85	25	12	44	14	40	39
102	3	4	2	2	4	1	0	0	1	1	3	3	12	29	9	50	30	29	16	12	87	15	12	27	20	31	32
103	2	2	4	1	3	1	0	1	2	1	3	3	6	19	7	32	33	21	13	13	80	37	18	61	17	55	60
104	2	2	1	1	4	1	1	0	1	2	3	3	6	17	6	29	37	17	15	14	83	18	13	34	19	52	77
105	4	1	1	2	4	0	1	0	2	1	4	4	8	26	8	42	28	21	12	12	73	24	12	41	17	35	61
106	2	1	2	1	4	1	1	1	0	2	3	3	12	29	9	50	30	19	13	13	75	26	11	41	18	57	61
107	4	2	2	2	4	1	0	0	0	1	2	2	12	25	8	45	44	29	14	10	97	21	4	26	19	35	34
108	4	4	1	2	3	1	1	0	1	2	3	1	13	32	6	51	35	17	7	14	73	12	9	24	23	51	77
109	2	3	1	2	4	0	1	1	1	1	1	1	10	27	7	44	26	13	9	12	60	21	11	32	19	35	57
110	2	4	1	2	4	1	1	1	1	1	3	3	7	18	6	31	38	21	10	13	82	3	6	12	15	25	47
111	3	2	3	1	4	1	1	0	1	1	1	1	6	31	7	44	32	22	11	13	78	25	11	40	24	62	38
112	4	3	1	2	4	1	1	0	2	1	3	2	11	26	7	44	32	22	11	13	78	28	9	43	19	38	60
113	2	4	1	2	4	0	1	0	1	1	4	4	8	19	9	36	35	21	10	11	77	29	8	39	10	37	66
114	4	4	1	2	4	1	1	1	1	1	3	3	10	17	8	35	36	21	13	10	80	28	18	52	21	25	48
115	3	2	3	1	3	1	1	0	1	1	3	3	7	30	9	46	35	25	12	11	83	29	10	39	19	55	26
116	2	3	4	2	4	1	1	0	2	2	2	2	9	20	5	34	35	22	11	12	80	27	12	43	17	43	76
117	2	2	2	2	4	0	0	0	2	1	1	1	9	21	6	36	36	18	12	12	78	25	11	41	18	52	54
118	3	3	1	2	4	1	1	0	2	1	1	1	7	22	8	37	35	21	14	11	81	4	10	18	17	29	51
119	2	3	2	2	3	1	1	1	2	1	1	1	11	26	6	43	46	26	17	13	102	29	12	45	19	53	53
120	1	2	2	1	4	0	1	0	0	1	4	4	9	16	5	30	35	23	10	14	82	5	8	13	17	60	63
121	1	2	2	1	4	1	0	1	1	1	4	4	4	28	4	36	25	15	12	14	66	26	13	43	18	50	50
122	4	4	1	2	4	1	1	1	1	1	2	2	4	23	7	34	38	13	12	12	75	28	12	46	19	27	49
123	1	1	1	2	4	0	1	1	1	1	3	3	13	26	7	46	28	24	15	12	79	26	12	40	17	43	67
124	3	3	1	2	4	1	1	1	1	1	2	2	7	30	8	45	28	19	11	13	71	29	14	44	18	26	48
125	3	2	1	2	3	1	1	1	2	2	3	3	6	25	4	35	33	25	13	12	83	26	4	32	16	40	62
126	4	3	3	2	1	1	1	0	2	1	1	1	13	28	6	47	37	21	12	12	82	27	13	45	26	50	27
127	3	2	1	2	1	1	0	1	1	1	4	4	7	26	6	39	37	21	12	12	82	33	13	50	17	34	60
128	4	4	1	2	4	1	1	0	1	2	3	3	10	22	6	38	30	21	14	13	78	32	11	48	18	39	65
129	4	2	4	1	4	1	1	0	2	1	2	2	11	30	9	50	29	15	12	13	69	19	11	30	25	53	48
130	4	4	1	2	1	1	1	1	1	1	1	1	10	17	9	36	26	15	10	9	60	22	10	35	19	36	63
131	4	4	2	2	4	1	1	0	1	1	3	3	8	25	7	40	28	14	10	11	63	24	10	35	19	54	54
132	4	4	2	2	3	1	0	0	2	1	1	1	9	26	9	44	34	23	11	11	79	25	13	44	19	37	42
133	2	2	2	2	2	1	0	0	2	1	4	4	12	20	10	42	34	18	9	12	73	24	12	39	17	55	57
134	4	4	1	2	1	1	1	1	2	1	4	4	12	28	10	50	33	22	11	11	77	5	6	13	20	32	53
135	3	3	1	2	4	1	1	0	0	1	1	1	6	30	10	46	38	22	14	12	86	31	17	48	19	28	50
136	4	2	2	2	2	1	0	1	2	1	1	1	6	27	6	39	31	22	12	12	77	26	0	28	17	45	46
137	4	4	3	2	4	1	1	0	1	1	3	3	4	23	4	31	35	21	11	11	78	30	1	33	19	58	27
138	4	2	2	2	4	1	0	1	0	2	3	3	11	29	6	46	34	22	11	10	77	31	7	44	19	38	37
139	3	2	1	2	4	1	0	0	2	1	3	3	8	25	9	42	30	19	11	10	70	27	13	46	18	39	58
140	4	4	2	2	3	1	1	0	2	1	1	1	10	32	4	46	36	9	11	6	62	17	10	27	32	45	47
141	4	3	1	2	4	1	1	1	1	1	2	2	15	27	12	54	23	10	11	10	54	14	9	23	21	50	76
142	4	2	1	2	2	1	1	1	1	1	3	3	8	30	8	46	28	22	13	13	76	33	8	41	19	40	67
143	3	2	1	2	4	0	0	1	1	2	4	4	6	30	6	42	32	25	15	14	86	27	2	31	19	41	65
144	4	2	1	2	4	1	0	0	1	1	2	2	8	28	8	44	31	19	16	12	78	29	8	39	19	45	67
145	4	2	1	2	1	1	1	0	1	1	3	3	7	23	6	36	27	17	13	12	69	27	10	38	16	40	69
146	3	3	2	1	2	1	0	0	1	1	1	1	6	23	6	35	43	20	11	12	86	19	10	32	16	33	34
147	4	1	1	2	1	1	1	0	0	2	2	2	6	20	7	33	36	26	14	10	86	33	24	66	11	37	64
148	4	3	1	2	2	1	1	1	2	1	1	1	10	27	6	43	26	13	8	11	58	33	15	54	18	34	56
149	1	2	2	1	4	0	0	1	2	1	3	4	8	19	3	30	31	21	12	14	78	26	11	40	18	36	38
150	4	3	2	2	3	1	1	0	2	1	1	2	6	13	8	27	34	24	11	11	80	25	16	47	14	60	61
151	3	2	2	2	4	1	1	0	1	1	2	2	7	18	4	29	36	24	11	12	83	27	14	47	16	55	51
152	4	4	2	2	4	1	0	1	1	2	2	2	11	17	6	34	30	19	14	9	72	29	19	55	7	41	40
153	4	4	1	2	4	1	1	0	2	2	1	1	7	29	8	44	33	16	14	12	75	37	8	46	19	45	69
154	3	2	1	2	3	0	1	1	1	1	3	3	6	17	7	30	46	27	15	13	101	40	23	68	17	47	69
155	4	4	1	2	3	1	1	0	1	1	2	2	9	26	10	45	33	20	11	7	71	24	12	38	22	39	66
156	4	2	1	2	2	1	1	0	2	2	2	2	4	30	7	41	32	23	13	12	80	29	9	41	18	39	62
157	2	3	2	1	4	0	0	0	1	1	4	4	8	19	6	33	33	23	11	10	77	9	15	28	18	55	56
158	4	3	2	2	2	1	1	0	0	1	1	1	6	30	10	46	32	17	10	12	71	26	13	44	19	48	50
159	3	3	2	2	2	1	0	1	1	1	3	2	6	26	7	39	36	21	12	12	81	26	1	29	19	50	53
160	4	4	2	1	2	1	1	0	2	2	2	2	10	25	5	40	36	18	11	14	79	28	17	51	18	51	45
161	4	4	1	2	4	1	1	0	0	1	2	2	10	23	4	37	29	15	14	14	72	30	7	38	19	50	77
162	4	3	1	2	3	1	0	0	1	2	4	4	9	22	8	39	34	21	9	13	77	25	3	29	9	38	65
163	3	3	1	1	2	1	1	0	0	2	2	2	8	19	9	36	33	19	8	11	71	31	21	58	11	40	69
164	2	2	1	2	4	0	1	0	1	1	2	3	10	16	9	35	34	24	10	10	78	32	19	58	14	33	61
165	4	2	4	1	2	0	1	0	2	1	2	2	8	24	6	38	29	18	12	10	69	29	12	47	16	47	55
166	3	2	1	2	3	1	0	0	2	2	2	2	8	18	5	31	32	22	9	11	74	27	10	40	11	50	73
167	3	2	2	2	3	0	1	0	1	2	1	1	8	21	7	36	39	20	11	11	81	28	20	54	14	55	53
168	4	4	1	2	3	1	0	0	1	2	3	3	8	24	6	38	35	21	11	12	79	25	22	54	15	31	50
169	4	3	1	2	2	1	1	0	1	2	3	4	6	26	6	38	32	19	10	10	71	33	17	55	19	55	79
170	4	3	1	2	1	1	1	0	1	1	1	1	8	28	9	45	33	18	10	11	72	30	10	42	19	28	50
171	3	2	3	1	3	1	1	0	2	1	4	4	9	22	7	38	35	21	14	11	81	27	9	36	13	67	45
172	2	4	1	2	3	1	1	0	1	2	2	2	8	23	6	37	32	16	11	8	67	28	17	48	19	35	57
173	4	3	1	2	2	1	0	0	2	1	1	1	12	26	11	49	20	9	8	12	49	2	6	9	26	33	56
174	3	2	1	2	4	1	1	0	1	1	2	2	9	18	6	33	36	24	11	10	81	40	17	58	9	40	64
175	2	2	2	2	3	1	1	0	1	1	1	1	10	22	6	38	34	21	13	11	79	25	11	43	9	43	45
176	3	2	1	2	3	1	0	0	2	2	2	2	8	22	5	35	33	18	13	12	76	27	16	47	15	46	70
177	2	2	1	2	3	1	1	0	1	2	3	2	9	20	6	35	35	23	11	10	79	27	11	41	11	33	53
178	4	2	1	2	3	0	1	0	1	2	3	2	10	26	10	46	34	20	12	13	79	29	12	46	19	46	70
179	3	3	1	2	3	1	1	0	1	1	1	1	10	21	7	38	30	18	12	12	72	37	17	59	17	49	72
180	3	3	1	2	4	1	1	0	1	1	3	3	10	21	7	38	35	24	11	10	80	21	9	31	13	37	66
181	3	2	1	1	3	1	1	0	1	1	3	2	10	27	8	45	31	24	11	12	78	28	14	46	18	60	86
182	4	3	4	1	2	1	0	0	1	2	2	1	10	22	6	38	39	29	12	10	90	34	8	46	17	50	54
183	2	2	1	2	2	1	0	0	2	1	2	2	11	24	7	42	40	26	13	5	84	29	12	43	13	55	78
184	3	3	1	2	4	1	1	0	0	2	3	3	7	20	7	34	38	23	11	8	80	47	23	79	13	47	71
185	4	4	1	2	4	1	0	1	0	1	2	2	10	26	7	43	33	21	9	10	73	35	11	51	19	35	57
186	3	3	1	1	4	0	1	1	1	2	3	3	10	27	9	46	33	25	14	7	79	29	8	42	17	46	69
187	4	3	1	2	3	1	1	0	2	1	2	3	12	23	9	44	25	17	10	11	63	11	10	22	25	50	75
188	4	4	1	2	2	1	0	1	2	2	1	2	8	28	7	43	33	24	15	10	82	20	10	30	16	35	58
189	4	3	1	2	1	1	0	1	2	2	2	2	9	26	8	43	29	20	15	11	75	35	12	50	18	25	48
190	4	4	1	2	1	1	0	0	1	1	1	1	9	26	8	43	26	19	11	12	68	30	13	47	15	30	54
191	4	2	4	2	3	1	1	0	2	1	3	3	10	21	6	37	34	23	14	10	81	25	10	40	17	40	37
192	3	2	1	2	2	0	0	0	2	1	3	2	6	22	5	33	34	24	12	10	80	27	17	50	8	32	54
193	3	1	2	2	4	0	0	0	1	2	3	2	8	18	8	34	28	21	12	11	72	25	12	42	11	44	41
194	2	1	1	2	4	0	0	0	1	1	2	2	9	21	7	37	37	25	14	10	86	26	11	44	10	51	73
195	4	3	1	2	2	1	1	1	0	1	2	2	8	21	3	32	37	22	11	9	79	32	11	52	16	49	70
196	2	2	1	2	4	0	0	0	2	1	1	1	8	23	6	37	36	23	11	11	81	26	11	42	11	36	61
197	4	3	1	2	3	1	0	0	2	1	1	1	10	25	7	42	37	23	13	10	83	29	10	45	16	37	59
198	4	3	2	2	1	1	1	0	2	1	1	1	8	20	6	34	34	25	13	12	84	24	9	34	10	38	39
199	4	3	2	1	2	1	1	1	1	1	2	2	8	22	6	36	33	22	14	11	80	28	13	46	14	50	49
200	1	1	4	1	2	0	1	0	1	1	3	3	7	19	7	33	34	27	12	10	83	29	12	46	16	39	67
201	3	4	2	2	2	1	0	0	1	1	1	1	8	16	7	31	37	27	15	10	89	28	13	44	15	46	47
202	2	3	1	2	3	0	1	0	1	2	3	3	10	21	8	39	32	22	14	8	76	36	18	62	6	52	77
203	3	2	1	2	4	1	1	0	0	1	3	3	8	20	6	34	31	18	11	12	72	8	12	24	11	42	67
204	3	3	1	2	4	1	1	0	1	1	2	2	5	14	5	24	34	27	12	5	78	29	10	48	17	50	72
205	2	2	1	2	3	0	0	0	1	1	4	4	10	18	8	36	36	27	14	9	86	28	16	50	17	38	59
206	4	3	1	2	3	1	1	0	1	1	1	3	10	22	6	38	36	24	13	11	84	27	16	50	8	35	62
207	4	3	4	2	3	1	1	0	1	1	2	2	10	22	6	38	36	23	13	10	82	27	12	43	17	42	78
208	4	4	2	2	3	1	0	0	1	1	2	2	10	22	8	40	34	23	10	10	77	27	12	43	18	39	38
209	4	3	1	2	3	1	0	0	1	1	3	3	10	22	6	38	36	23	13	10	82	27	11	43	17	34	56
210	3	2	1	2	3	1	0	0	2	1	2	2	10	24	5	39	36	23	10	9	78	27	12	43	8	37	64
211	4	4	1	2	2	1	1	0	2	2	1	1	10	21	7	38	33	25	12	11	81	24	11	39	16	38	64
212	3	2	1	2	4	1	1	0	1	2	3	3	10	19	5	34	41	27	15	6	89	28	13	43	5	37	65
213	3	2	4	2	3	1	0	0	1	2	3	3	10	22	6	38	37	22	12	10	81	33	16	57	16	55	50
214	3	3	1	2	3	0	0	0	1	2	2	2	7	17	5	29	34	25	10	10	79	26	14	46	9	36	57
215	3	2	4	2	3	0	1	0	2	1	4	4	9	24	5	38	36	26	9	8	79	29	16	51	12	43	71
216	3	4	2	2	2	1	1	0	1	1	1	1	8	15	6	29	35	27	13	10	85	28	14	47	13	53	53
217	3	3	1	2	2	1	1	0	1	1	1	1	8	23	8	39	36	23	10	10	79	29	15	49	18	30	51
218	3	2	1	2	2	1	1	0	2	1	1	1	10	21	6	37	37	26	14	12	89	26	9	35	16	36	57
219	3	2	1	2	3	1	1	0	1	2	3	2	8	15	6	29	40	28	15	11	94	25	10	36	7	47	76
220	3	3	1	2	2	1	1	0	2	1	3	3	11	28	9	48	32	22	14	11	79	30	15	53	23	26	48
221	3	3	1	2	3	1	1	0	2	1	4	4	6	16	5	27	36	22	14	12	84	8	8	19	11	42	66
222	3	2	1	2	2	1	1	0	1	2	3	3	9	25	6	40	32	20	14	9	75	26	14	45	17	37	65
223	4	3	4	2	2	1	1	0	2	1	2	2	6	20	6	32	32	24	12	11	79	27	14	44	18	46	48
224	3	3	1	2	2	1	1	0	1	1	1	1	6	26	6	38	33	22	16	11	82	32	9	46	19	36	63
225	3	3	2	1	3	1	1	0	2	1	1	1	11	26	9	46	32	26	14	11	83	26	9	39	24	60	61
226	4	2	1	2	3	1	1	0	2	1	2	2	6	27	8	41	30	24	13	9	76	27	8	36	18	25	48
227	4	4	1	2	2	1	1	0	2	1	1	1	7	21	3	31	29	22	12	13	76	29	14	47	19	26	49
228	3	2	1	2	3	1	1	0	2	2	1	1	7	26	5	38	31	22	13	10	76	11	12	25	16	39	61
229	4	2	1	2	2	1	1	1	1	1	2	2	9	26	6	41	30	24	15	11	80	10	10	21	18	50	75
230	4	4	1	1	2	1	1	0	2	1	2	3	9	27	7	43	30	23	14	13	80	29	8	42	25	50	72
231	4	3	1	2	1	1	0	0	2	1	3	3	11	26	6	43	27	24	13	12	76	17	9	29	12	42	67
232	3	3	1	2	3	1	1	0	1	2	1	1	10	24	11	45	37	25	10	10	82	24	9	36	15	37	59
233	3	3	1	2	3	1	1	0	2	1	2	2	5	16	9	30	34	25	11	8	78	29	13	50	14	36	63
234	4	3	1	1	2	1	1	0	1	2	1	1	10	24	10	44	29	20	14	12	75	30	12	48	19	36	59
235	3	2	1	2	2	1	0	0	0	2	2	2	10	25	8	43	30	18	11	14	73	28	8	39	18	26	48
236	2	1	4	2	3	0	1	0	1	1	4	4	10	22	5	37	38	24	12	12	86	28	8	38	15	55	50
237	4	3	1	2	2	1	1	0	2	1	2	2	10	21	7	38	33	22	11	13	79	28	9	44	16	38	63
238	3	2	3	1	3	0	1	0	1	2	2	2	10	20	5	35	31	18	10	10	69	29	14	48	8	60	36
239	3	3	1	2	3	1	1	0	1	1	3	3	10	20	5	35	32	18	10	10	70	28	14	49	8	35	57
240	4	3	2	2	2	1	0	0	2	1	3	3	10	21	7	38	33	22	11	13	79	28	14	49	15	43	44
241	2	2	1	2	3	0	0	0	1	1	3	3	10	22	5	37	38	24	12	12	86	29	14	48	15	50	73
242	3	2	1	2	2	1	1	0	0	2	3	3	10	25	8	43	30	18	11	14	73	28	9	44	18	39	61
243	2	2	1	1	3	0	1	0	1	2	2	2	10	24	10	44	29	20	14	12	75	28	8	37	19	50	72
244	3	2	1	2	3	1	0	0	2	1	4	4	5	16	9	30	34	25	11	8	78	28	8	39	14	56	79
245	3	3	1	2	3	1	1	0	1	2	1	1	10	24	11	45	37	25	10	10	82	30	12	48	15	35	57
246	4	2	2	2	3	1	0	0	2	1	2	1	11	28	9	48	29	22	14	11	76	30	13	51	22	50	51
247	3	2	1	2	3	1	1	0	2	2	2	2	10	20	6	36	36	25	13	10	84	24	8	35	16	36	57
248	3	2	3	1	3	1	1	0	1	1	2	2	7	16	6	29	25	16	10	11	62	25	12	40	9	61	42
249	3	3	2	2	2	1	1	1	1	1	1	1	10	24	11	45	36	25	13	10	84	32	14	53	17	55	56
250	3	2	4	2	3	0	1	0	0	1	4	4	8	18	7	33	31	19	10	12	72	25	11	38	15	47	53
251	3	4	4	2	2	1	1	0	1	1	1	1	7	15	8	30	34	20	10	10	74	10	9	22	17	42	39
252	4	3	1	2	2	0	1	1	0	2	2	2	10	22	4	36	40	23	12	11	86	29	12	44	5	40	63
253	4	3	1	2	2	1	0	1	0	1	2	2	11	21	8	40	28	21	11	12	72	28	11	47	16	45	66
254	4	2	1	1	2	1	1	0	2	1	3	3	9	18	6	33	29	18	13	11	71	25	13	41	18	52	76
255	1	2	2	2	4	1	1	0	1	2	3	2	7	20	7	34	42	27	13	9	91	41	16	61	6	56	54
256	4	3	1	2	2	1	0	0	1	1	3	3	11	25	6	42	36	24	12	10	82	26	11	42	9	48	69
257	2	1	2	2	3	0	1	0	2	2	1	1	10	24	6	40	31	24	14	9	78	27	16	48	10	54	51
258	4	3	2	2	2	1	1	0	2	1	3	3	10	23	6	39	34	23	12	10	79	26	15	45	12	44	44
259	3	2	1	2	3	1	1	0	2	2	3	3	10	23	8	41	36	22	13	10	81	27	14	45	15	36	58
260	4	2	2	2	3	1	0	0	1	1	2	2	11	22	7	40	39	25	13	9	86	26	13	44	14	46	48
261	2	2	2	2	3	0	0	0	1	1	3	3	9	23	10	42	45	21	13	7	86	27	16	47	10	44	45
262	4	4	1	2	4	1	0	0	2	1	4	4	7	20	7	34	44	20	14	8	86	32	16	50	7	40	64
263	4	3	4	2	2	1	0	1	2	1	3	2	6	16	8	30	40	19	11	9	79	23	9	35	7	38	29
264	2	2	2	1	3	0	1	0	1	1	3	3	6	17	6	29	50	31	14	11	106	24	13	40	8	44	43
265	4	3	1	2	2	1	0	0	2	2	3	3	6	31	11	48	41	26	15	6	88	28	9	37	13	38	60
266	1	1	2	1	3	0	1	0	1	2	4	4	9	25	10	44	51	32	13	5	101	25	18	46	18	55	53
267	4	4	1	2	2	1	1	0	2	2	3	3	6	10	3	19	52	30	11	9	102	32	16	54	16	39	61
268	4	3	1	1	2	1	1	0	1	1	2	2	4	10	4	18	44	24	15	6	89	35	18	59	19	49	71
269	3	3	2	2	3	0	0	0	2	1	3	3	10	15	7	32	41	24	12	9	86	35	22	65	6	42	43
270	4	4	2	1	3	1	1	1	1	1	2	2	14	28	9	51	40	21	14	6	81	24	11	37	27	57	59
271	3	2	4	2	2	0	1	1	2	2	1	1	9	18	6	33	42	30	11	7	90	46	24	81	9	50	47
272	4	3	2	2	2	1	0	0	1	1	2	2	11	26	6	43	47	25	14	7	93	30	14	50	9	42	42
273	2	2	1	1	3	0	0	1	2	1	3	2	5	16	6	27	36	24	10	7	77	32	18	55	19	60	81
274	3	2	1	2	3	1	0	0	0	1	3	3	8	16	3	27	44	25	14	7	90	33	19	56	5	44	68
275	3	3	1	2	3	1	0	0	1	2	3	3	9	26	9	44	43	18	12	6	79	25	13	44	19	28	51
276	2	2	2	1	2	0	1	1	2	1	1	1	12	20	10	42	36	20	10	7	73	24	12	39	16	56	59
277	3	2	4	2	2	1	1	1	2	1	1	1	12	28	10	50	42	18	12	5	77	23	5	30	19	55	58
278	2	2	1	2	3	0	1	1	2	1	2	2	6	30	10	46	43	23	13	7	86	31	17	48	19	49	72
279	4	3	1	1	3	1	1	1	2	2	3	3	6	27	6	39	35	24	10	8	77	26	6	34	17	55	77
280	2	1	1	1	2	0	1	1	2	2	1	1	4	23	4	31	41	19	12	6	78	30	6	38	19	50	72
281	2	3	2	2	2	1	0	0	1	1	1	1	11	29	6	46	39	21	12	5	77	31	7	44	19	40	41
282	2	1	4	1	2	0	1	1	2	1	1	1	8	25	9	42	34	19	12	5	70	27	13	46	18	66	73
283	4	3	1	1	3	1	1	1	1	2	2	2	10	32	4	46	32	15	10	5	62	17	10	27	31	48	71
284	3	4	1	2	3	1	1	0	1	1	3	3	15	27	12	54	24	19	6	5	54	14	9	23	20	33	56
285	2	4	2	1	3	0	1	1	2	1	3	3	8	30	8	46	34	23	11	8	76	33	8	41	19	62	65
286	3	2	3	1	4	0	1	1	1	1	3	4	6	30	6	42	40	24	14	8	86	27	5	34	19	52	27
287	2	2	2	1	2	0	1	1	1	1	1	1	8	28	8	44	33	25	11	9	78	29	8	39	19	54	56
288	3	3	2	2	3	1	0	0	2	1	3	3	7	23	6	36	32	20	11	6	69	27	10	38	16	30	30
289	3	3	2	2	3	1	0	0	2	1	3	4	6	23	6	35	47	22	9	8	86	19	10	32	16	37	38

## Sheet: assign a value
Norm	Assign a value
Monthly household income	<2000=1、2-3000=2、3-4000=3、>4000=4
Education level	Primary school = 1, Junior high school = 2, High school or secondary school = 3, College and above = 4
Relationship with patients	Child = 1 Spouse = 2 Parent = 3 Other = 4
Health status	Fair = 1 Good = 2
Care hours	<4 h/d=1 4～8 h/d=2 8～12 h/d=3 >12 h/d =4
Operating state	Working = 1 Unemployed = 0
Medical insurance	Yes = 1 No = 0
Similar care experiences	Yes = 1 No = 0
Co-caregiver	None = 0, 1 person = 1, ≥ 2 persons = 2
Patient's gender	Male = 1, Female = 2
Degree of patient dependence	Not at all dependent = 1, mildly dependent = 2 mostly dependent = 3 completely dependent = 4
ASIA classification	D=1、C=2、B=3、A=4
